# Supplementary material for: The Prevalence, Seroprevalence, and Risk Factors of Tick-Borne Encephalitis Virus in Dogs in Lithuania, a Highly Endemic State
Source: Viruses. 2023 Nov 17;15(11):2265. doi: 10.3390/v15112265 (PMC10674385; doi:10.3390/v15112265)
Supplement: Supplementary file 1 [file viruses-15-02265-s001.zip]

Archive with 1 entries (1 files):
- viruses-2671515-supplementary.xlsx
