# Supplementary material for: The Prevalence, Seroprevalence, and Risk Factors of Tick-Borne Encephalitis Virus in Dogs in Lithuania, a Highly Endemic State
Source: Viruses. 2023 Nov 17;15(11):2265. doi: 10.3390/v15112265 (PMC10674385; doi:10.3390/v15112265)
Supplement: Supplementary file 1 [file viruses-15-02265-s001.zip › viruses-2671515-supplementary.xlsx]

## Sheet: Table S1 Data of Anamnesis of 
Date of sample collection	Gender: 1- female, 2- male	Breed	Age (years)	ELISA	Outcome of the disease: 0 - recovered, 1 - died/euthanized because of neurological symptoms; 2 - died/euthanized because of neoplasia, trauma or hydrothorax	Presence of attached ticks in period of two weeks: 0 - not found; 1 - found	Other tick-borne diseases: 0 - not diagnosed; 1 - babesiosis/anaplasmosis	Presence of neurological symptoms: 0 - not observed; 1 - observed	Diarrhea/vomitions: 0 - observed; 1 - not observed	Presence of hyperthermia: 0 - not observed; 1 - observed, cause unknown; 2- observed, cause known	Anamnesis
2020-11-10	2	Romanian water dog	1	negative	0	0	0	1	0	0	The dog was presented with a history of depression, reduced activity, weakness in hind limbs and difficulty standing up for the past few days. The dog showed improvement three days after therapy initiation.
2020-11-19	2	Shih tzu	1	negative	0	0	0	1	1	0	The dog was presented with a history of inability to jump up on the bed at night and vomiting in the morning of presentation at the clinic. Clinical examination revealed lack of coordination. Mild neutrophilia was observed on blood smear. The dog showed improvement three days after therapy initiation.
2020-05-31	2	Toy pinscher	1	negative	0	0	0	1	0	0	The dog was presented with a history of difficulty standing up, reluctance to walk and stiffnes of the body. Moderate reticulocytosis and highly reactive lymphocytes were observed on blood smear. The dog showed improvement three days after therapy initiation.
2021-09-06	2	Mix breed	1	negative	0	0	0	1	0	0	The dog was presented with a history of limping with front left limb for the past few days. Clinical examination revealed hypersensitivity of the elbow region. No external injuries were observed. Attached tick was found by the owner on the day before the visit to the clinic. Moderate toxic changes in the cytoplasm of neutrophils and mild eosinophilia were observed on blood smear. The dog showed i…
2020-10-16	1	Mix breed	1	negative	0	0	0	0	0	0	The dog was presented for a prophylactic annual testing.
2020-11-16	1	German shepherd	1	negative	0	0	0	0	0	1	The dog was presented with a history of depression, dullness and inappetence from the past few days. Hyperthermia (39.4℃) was observed. Moderate neutrophilia, mild toxic changes in the cytoplasm of neutrophils, moderate monocytosis and reactive monocytes were observed on blood smear. CRP was >225 mg/L. Blood culture for diagnosis of sepsis was negative. The dog showed improvement three days after…
2021-05-10	1	Golden retriever	1	negative	0	1	0	0	1	1	The dog was presented with a history of depression, dullness, inappetance, diarrhea and vomiting from the pas few days. Seven attached ticks were found on the body of the dog. Hyperthermia (39.4℃) was observed. Mild anemia, moderately reactive monocytes and mild thrombocytopenia were observed on blood smear. The dog showed improvement two days after therapy initiation.
2021-05-15	2	Swiss shepherd	1	negative	0	1	0	0	1	1	The dog was presented with a history of depression, dullness, inappetance and diarrhea from the past few days. Few attached ticks were found by owners at home and two ticks were found at the clinic. Hyperthermia (39.8℃) was observed. The dog showed improvement two days after therapy initiation.
2021-10-09	2	Dobermann	1	negative	0	1	0	0	0	0	The dog was presented with a history of depression, dullness and innapetence from the past few days. The dog had access to free roam in the woods. Mildly elevated number of eosinophils was observed on blood smear. Fecal cytology revealed disbacteriosis, moderate amount of mucus and occasional neutrophils. The dog showed improvement three days after therapy initiation.
2020-07-12	2	Shiba inu	2	negative	0	1	0	1	1	0	The dog was presented with a history of diarrhea, impaired walking and stiffness of the body from the past two days. Mild anemia and moderate neutrophilia were observed on blood smear. The dog showed improvement the day after therapy initiation.
2021-10-19	2	Biewer terrier	2	73 NTU/ml	0	0	0	1	0	0	The dog was presented with a history of behavioural changes, shivering and inappetence from the past two days. CRP was <10 mg/L. Mild eosinophilia was observed on blood smear. The dog showed improvement of the days after therapy initiation.
2020-07-07	1	Bernese zennenhund	2	207 NTU/ml	0	0	1	0	0	0	The dog was presented with a history of depression and inappetence from the past two days. Anaplasmosis was diagnosed in another clinic using Caniv4 test a week prior. Specific Anaplasma spp. moruale in neutrophils, mild eosinophilia and severe thrombocytopenia were observed on blood smear. The dog showed improvement four days after therapy initiation.
2020-11-18*	1	Akita	2	negative	0	1	1	0	0	2	The dog was presented with a history of depression, dullness and inappetance from the past few days. Three attached ticks were found on the body of the dog. Hyperthermia (40.1℃) was observed. Babesia spp. in erythrocytes, mild anemia, mild neutrophilia, mild toxic changes in cytoplasm of neutrophils, moderately reactive monocytes and moderate thrombocytopenia were observed on blood smear. The dog…
2020-12-05	1	Labrador retriever	2	344 NTU/ml	0	0	0	0	0	0	The dog was presented with a history of trauma during jumping and playing outside. Mass lesion was observed in the lungs in X-ray. The dog was euthanized.
2020-05-25	1	Bishon frise	2	negative	0	1	0	0	0	0	The dog was presented with a history of depression and inappetence from the past few days. Attached tick was found on the body of the dog. The dog showed improvement two days after therapy initiation.
2021-09-14	1	West scottish terrier	2	106 NTU/ml	0	0	0	0	1	0	The dog was presented with a history of inappetence, diarrhea and occasional vomiting from the past few days. Diet change was initiated a week prior. Fecal cytology revealed disbacteriosis. Two weeks after the initial appointment, disbacteriosis, hemathoid crystals, moderate amount of mucus and lipid drops were observed in fecal cytology. The dog showed improvement one week after therapy initiati…
2021-09-11	2	German shepherd	2	474 NTU/ml	0	1	1	0	0	2	The dog was presented with a history of depression, dullness and inappetance from the past few days. Hyperthermia (40.7℃) and hematuria were observed. Attached ticks were found multiple times in the past month. Babesia spp. in erythrocytes, moderate anemia, mild neutrophilia, moderate toxic changes in cytoplasm of neutrophils, moderate monocytosis, highly reactive monocytes and severe thrombocyto…
2020-10-21	2	Akita	3	negative	0	1	0	1	0	0	The dog was presented with a history of reduced activity and weakness in hind limbs from the past few days. The dog had babesiosis five months ago which resolved after treatment. The dog showed improvement two days after therapy initiation.
2020-06-13	2	Rottweiler	3	54 NTU/ml	0	0	0	0	1	2	The dog was presented with a history of depression, dullness, lethargy, inappetence and vomiting. Hyperthermia (39.5℃) was observed. Gastric dilatation-volvulus was diagnosed and the surgical treatment was applied imediatelly. The dog showed improvement after therapy initiation.
2020-10-15*	2	Swiss shepherd	3	41 NTU/ml	0	0	0	0	1	0	The dog was presented with a history of sensitive gastrointestinal tract and occasional vomiting in the past month. Dirofilaria repens were found on blood smear five days prior. One week after initial appointment, hemorrhagic gastritis was suspected following gastroscopy, although the histopathological examination did not revealed any changes in the gastric mucosa. Two weeks after initial appoint…
2021-10-03	2	Akita	3	42 NTU/ml	2	1	1	0	0	2	The dog was presented with a history of Babesia spp. infection which was diagnosed and treated in another clinic. Hyperthermia (39.4℃) was observed. Moderate number of spherocytes, severe leucopenia, reactive monocytes and severe thrombocytopenia were observed on blood smear. On the third day, severe monocytosis, highly reactive monocytes, 10% of band neutrophils and severe thrombocytopenia were …
2021-10-01	2	Mixed breed	3	negative	0	0	0	0	1	2	The dog was presented with a history of depression and inappetence from the past few days. Complications after osteosynthesis (which was performed 20 days ago to treat the fraction of tibia) occured and the osteosynthesis screw was dislocated into the joint and subcutis. Osteomielitis was suspected. Moderate leukocytosis, monocytosiss, reactive monocytes, moderate toxic changes in cytoplasm of ne…
2021-09-30	1	Cesky terrier	3	negative	0	0	0	0	1	2	The dog was presented with a history of vomiting with blood. Hyperthermia (39.4℃) was observed. Foreign body (fishing-line) was found in the stomach during gastroscopy and was surgically removed. Moderate leukocytosis, highly toxic changes in cytoplasm of neutrophils, 17% of band neutrophils and highly reactive monocytes were observed in blood smear. CRP was 215 mg/L. The dog showed improvement t…
2021-11-01	1	Mixed breed	3	negative	2	0	0	0	1	0	The dog was presented with a history of depression, dullness and occasional vomiting from the past two days. Clinical examination of the dog revealed pale mocous membranes and mild abdominal breathing. Moderate regenerating anemia, moderate neutrophilia and severe thrombocytopenia were observed on blood smear. The dog was suspected to be intoxicated with ratsbane. Hydrothorax was observed in X-ra…
2020-10-23*	2	German shepherd	4	negative	0	1	0	0	1	1	The dog was presented with a history of occasional vomiting from the past two days. Hyperthermia (39.3℃) was observed. The dog showed depression, dullness, inappetence, diarrhea and hyperthermia (39.6℃) two days after the initial appointment. The dog showed improvement three days after therapy initiation.
2020-11-05	2	Scotland terrier	4	43 NTU/ml	0	0	0	0	0	0	The dog was presented with a history of small skin wounds and scabs on the body. The dog showed improvement one week after therapy initiation.
2021-04-25	2	King Charles spaniel	4	31 NTU/ml	0	1	0	0	0	1	The dog was presented with a history depression, inappetance, vocalising, yelping, reluctance to walk and shivering from the past three days. Hyperthermia (39.4℃) was observed. An attached tick was found on the body of the dog two weeks ago. The dog showed improvement two days after therapy initiation.
2020-10-25	1	Border collie	4	negative	0	1	1	0	0	0	The dog was presented with a history of depresion, dullness and anemic mucous membranes. Babesia spp. infection was diagnosed and treated in another clinic ten days prior. Moderate reticulocytosis, 1% of nucleated erythrocytes, severe neutrophilia, highly toxic changes in cytoplasm of neutrophils, 13% of band neutrophils, monocytosis with occasional reactive monocytes and mild thrombocytopenia wi…
2020-10-20	2	Belgian malinois	4	525 NTU/ml	0	0	0	0	1	0	The dog was presented with a history of eating leaves and possibly a small branch of a tree. Frequent vomiting (about ten times) with bile and blood were observed. Mild neutrophilia, 7% of band neutrophils, mild monocytosis and occasional reactive monocytes were observed on blood smear. CRP was <10 mg/L. The dog showed improvement the following day after therapy initiation.
2021-09-16	2	Chihuahua	4	negative	0	0	0	0	1	0	The dog was presented with a history of diarrhea and occasional vomiting from the past two days. Bones were fed to the dog three days prior. Mild leukocytosis was observed on blood smear. CRP was 71.5 mg/L. Mild leukocytosis, reactive lymphocytes and mild eosinophilia were observed on blood smear two days after initial appointment. The dog showed improvement three days after therapy initiation.
2021-10-26	2	Yorkshire terrier	4	negative	0	0	0	0	1	0	The dog was presented with a history of dullness and diarrhea with blood from the past two days. Mild neutrophilia, mild toxic changes in cytoplasm of neutrophils, mild monocytosis and occasional reactive lymphocytes were observed on blood smear. The dog showed improvement three days after therapy initiation.
2020-10-21	2	Mixed breed	5	negative	0	0	0	0	0	0	The dog was presented with a history of injuries after an encounter with another dog. The dog showed improvement on the following day after therapy initiation.
2021-09-01	1	Mixed breed	5	negative	0	0	0	0	0	0	The dog was presented with a history of painful and enlarged caudal thoracic mammary gland from the past few days. Moderate parodontosis was observed. Mild anemia, mild neutrophilia, 10% of band neutrophils, mild toxic changes in cytoplasm of neutrophils, mild monocytosis and occasional reactive monocytes were observed on blood smear. CRP was 90.4 mg/L. The dog showed improvement two days after t…
2020-06-15	2	Australian shepherd	6	450 NTU/ml	0	1	1	1	1	2	The dog was presented with a history of trauma after a chase in the woods. The dog was found by owner laying on his side and paralysed. Clinical examination of the dog revealed head tilt to the left side and reduced response to paw replacement. Hyperthermia (39.7℃) was observed. On the following day, tetraparesis was observed. Mild neutrophilia, moderate toxic changes in cytoplasm of neutrophils …
2020-10-08	2	Akita	6	negative	0	0	0	1	0	1	The dog was presented with a history of dullness, depression, inappetence, reluctance to walk and stiffness of the body from the past three days. Hyperthermia (40.1℃) was observed. Mild anemia, mild neutrophilia and mild monocytosis were observed on blood smear. The dog showed improvement two days after therapy initiation.
2020-11-10*	2	German shepherd	6	217 NTU/ml	0	1	1	1	0	2	The dog was presented with a history of cataplexy-like symptoms. No seizures were observed. Two attached ticks were noticed by owners two weeks prior. Hyperthermia (39.7℃) was observed. Babesia spp. in erythrocytes, microcytic nonregenerating anemia, moderate number of spherocytes, moderate neutropenia, highly reactive lymphocytes and moderate thrombocytopenia were observed on blood smear. The do…
2021-09-19	2	German jagdterrier	6	348 NTU/ml	0	0	0	0	0	0	The dog was presented with a history of wild boar attack and multiple wounds. Mild anemia, moderate neutrophilia, moderate toxic changes in cytoplasm of neutrophils, 10% of band neutrophils, moderate monocytosis and moderately reactive monocytes were observed on blood smear. The dog showed improvement three days after therapy initiation.
2021-09-19	1	Mixed breed	6	negative	0	0	0	0	0	0	The dog was presented with a history of depression, dullness, inappetance and weight loss from the past week. Stress leukogram was observed on blood smear. The dog showed improvement four days after therapy initiation.
2020-10-18	2	German shepherd	7	negative	1	0	0	1	1	0	The dog was presented with a history of vomiting following an escape to roam free outside at night. Moderate number of spherocytes, severe neutrophilia, 14% of band neutrophils, occasional reactive monocytes and moderate thrombocytopenia were observed on blood smear. Citology of CSF revealed erythrocytes and moderate number of neutrophils two days after initial appointment. The dog showed somnole…
2021-05-26	1	Mixed breed	7	negative	0	1	0	0	1	1	The dog was presented with a history of depression, dullness, inappetance and occasional vomiting from the past few days. Hyperthermia (39.7℃) was observed. The dog showed improvement two days after therapy initiation.
2020-05-27	1	Akita	7	negative	0	1	1	0	0	2	The dog was presented with a history of depression, dullness and inappetance from the past few days. Hyperthermia (39.5℃) was observed. Babesia spp. in erythrocytes, mild toxic changes in cytoplasm of neutrophils, moderatelly reactive monocytes and moderate thrombocytopenia were observed on blood smear. The dog showed improvement two days after therapy initiation.
2021-09-06	1	Mixed breed	7	negative	0	0	0	0	0	2	The dog was presented with a history of moderate injury from encounter with another dog. Mild anemia, moderate neutrophilia and moderate monocytosis were observen on blood smear. Hyperthermia (39.5℃) was observed. The dog showed improvement three days after therapy initiation.
2021-09-05	1	Mixed breed	7	negative	0	0	0	0	0	2	The dog was presented with a history of frequent urination from the past few days. Clinical examination of the dog revealed tension in the urinary bladder. Uroliths and pseudopregnancy were diagnosed by ultrasound. The dog was obese. Moderate neutrophilia and mild monocytosis were observed on blood smear. Uroliths were surgically removed from urinary bladder four days after initial appointment. T…
2020-10-21	2	West Siberian laika	8	325 NTU/ml	0	1	1	1	0	2	The dog was presented with a history of depression, dullness, inappetence, weakness in all limbs and reluctance to walk from the past few days. Hyperthermia (39.9℃) was observed. Babesia spp. in erythrocytes, mild anemia, mild neutrophilia, moderate toxic changes in cytoplasm of neutrophils, moderate monocytosis, moderately reactive monocytes and moderate thrombocytopenia were observed on blood s…
2020-12-02	1	English cocker spaniel	8	30 NTU/ml	0	0	0	1	0	0	The dog was presented with a history of behaviour changes: standing in fixed position, episodes of altered mental state and anxiety from the past few days. The dog showed improvement two days after therapy initiation.
2020-06-03	1	West scottish terrier	8	negative	2	0	0	1	0	0	The dog was presented with a history of weakness of hind limbs and difficulties jumping on the bed or climbing stairs from the past two weeks. Clinical examination of the dog revealed tension in the back, lumbar and abdomen muscles. Mild neutrophilia, mild toxic changes in cytoplasm of neutrophils and mild monocytosis were observed on blood smear. Severe parodontosis was observed. The dog showed …
2021-11-05	2	Papillon	8	442 NTU/ml	0	0	0	1	0	0	The dog was presented with a history of reduced activity and reluctance to jump and climb stairs from the past two days. The dog showed improvement on the following day after therapy initiation.
2021-04-05	2	German shepherd	8	negative	0	1	1	0	1	2	The dog was presented with a history of depression, dullness, inappetance and diarrhea from the past three days. Attached tick was found on the body of the dog. Hyperthermia (39.5℃) and hematuria were observed. The dog showed symptoms of impaired urination two days after initial appointment. Uroliths were not observed in X-ray. The dog showed improvement four days after therapy initiation.
2021-09-30	2	German shepherd	8	127 NTU/ml	2	0	0	0	1	0	The dog was presented with severely obtunded mentation. Vomiting was observed for the past week. Intoxication with ratsbane was suspected. The dog died regardless of the intensive care and treatment.
2021-10-23	1	Mixed breed	8	35 NTU/ml	0	1	1	0	1	2	The dog was presented with a history of dullness, depression, reduced intake of food, occasional vomiting and excessive panting from the past two days. Hyperthermia (40.5℃) was observed. Babesia spp. in erythrocytes, moderate anemia, leucopenia, reactive lymphocytes, moderately reactive monocytes and moderate thrombocytopenia were observed on blood smear. CaniV4 test was negative. The dog showed …
2020-06-12	2	German spitz	9	negative	0	0	0	0	1	0	The dog was presented with a history of inappetence and occasional vomiting from the past two days. Mild anemia, mild neutrophilia and moderately reactive monocytes were observed on blood smear. The dog showed improvement two days after therapy initiation. The dog showed lack of coordination one week after initial appointment. The appetite of the dog was inconsistent. Disbacteriosis and digestion…
2020-06-16	1	Mixed breed	9	negative	0	0	0	0	1	0	The dog was presented with a history of vomiting few times a week for the past month. Mild neutrophilia, mild toxic changes in cytoplasm of neutrophils, mild monocytosis and moderately reactive monocytes were observed on blood smear. The dog showed improvement one week after therapy initiation. Cholecystitis was diagnosed one month after initial appointment.
2020-07-15	1	Dobermann	9	negative	2	0	0	0	0	0	The dog was presented for evaluation of a mass lesion on the front limb. Metastases in the lungs were observed in X-ray. Moderate number of spherocytes, mild reticulocytosis, mild toxic changes in cytoplasm of neutrophils, 14 % of band neutrophils, highly reactive lymphocytes, moderate monocytosis and highly reactive monocytes were observed on blood smear. The dog was euthanized one month after i…
2020-04-22	2	German shepherd	9	negative	2	0	0	0	0	0	The dog was presented with a history of bleeding of unknown origin from the past four days. Clinical examination of the dog revealed reduced paw replacement of left back limb. Moderate reticulocytosis, moderate number of spherocytes, severe neutrophilia, 21% of band neutrophils, severe toxic changes in cytoplasm of neutrophils, reactive monocytes, lymphocytopenia, reactive lymphocytes and moderat…
2020-11-01	1	Yorkshire terrier	9	30 NTU/ml	0	0	0	0	1	0	The dog was presented for evaluation of foreign body (bone) which was stuck in the esophagus.The foreign body was removed surgically and the dog showed improvement on the following day after treatment initiation.
2020-12-03	1	Staffordshire bull terrier	9	negative	0	0	0	0	0	0	The dog was presented with a history of vaginal discharge from the past three days. Mild anemia, moderate leukocytosis, severe toxic changes in cytoplasm of neutrophils, 15% of band neutrophils, severe monocytosis and reactive monocytes were observed on blood smear. The dog showed improvement four days after therapy initiation.
2021-11-02	2	Mixed breed	9	negative	0	0	0	0	0	0	The dog was presented for evaluation of perineal hernia and rectal diverticula.
2020-10-23*	2	Mixed breed	10	32 NTU/ml	0	1	1	1	1	2	The dog was presented with a history of depression, dullness, inappetance, difficulty standing up, reluctance to walk and hypersensitivity of the back from the past two days. Hyperthermia (40.2℃) was observed. Moderate anemia, Anaplasma spp. morulae in neutrophils, mild neutrophilia, moderate toxic changes in cytoplasm of neutrophils, moderate monocytosis, moderately reactive monocytes and modera…
2020-10-28	2	Golden retriever	10	44 NTU/ml	0	0	0	1	0	1	The dog was presented with a history of constant biting and licking of the right hind limb from the past three days. Hyperthermia (39.4℃) was observed. The dog showed improvement two days after therapy initiation.
2020-11-02	2	Yorkshire terrier	10	negative	0	0	0	0	0	0	The dog was presented for evaluation of a lump on the right cheek and the swelling of the right side of the face. The dog showed improvementsix days after therapy initiation.
2020-12-05	2	Toy pinscher	10	454 NTU/ml	0	0	0	0	0	0	The dog was presented for evaluation of enlarged perianal glands. Clinical examination of the dog revealed enlarged prostate. The dog showed improvement after the therapy was initiated.
2021-09-11	1	Yorkshire terrier	10	45 NTU/ml	0	0	0	0	1	0	The dog was presented with a history of diarrhea, inappetence and occasional vomiting from the past few days. Mild polycytemia, mild neutrophilia and severe toxic changes in cytoplasm of neutrophils were observed on blood smear. The dog showed improvement three days after therapy initiation.
2021-09-06	1	Rottweiler	10	negative	2	0	0	0	0	0	The dog was presented with a history of mass lesion on the left hind limb from the past two weeks. Inappetence was observed for about a week. Clinical examination of the dog revealed swollen left tarsus and the dog was reluctant to walk on that limb. Tension and sensitivity of abdomen was observed. Mild leucocytosis and mild monocytosis were observed on blood smear. Citology of the mass lesion re…
2021-09-22	2	Yorkshire terrier	10	negative	0	1	1	0	0	0	The dog was presented with a history of attached tick found on the body of the dog five days prior. The PCR for Babesia spp. performed at the clinic was positive. Specific treatment was administered and the dog recovered without showing any symptoms.
2021-10-28	2	Golden retriever	10	negative	0	0	0	0	1	0	The dog was presented with a history of occasional vomiting with blood from the past two days. Mild anemia, mild neutrophilia, 8% of band neutrophils, mild monocytosis and reactive monocytes were observed on blood smear. CRP was 82 mg/L. The dog showed improvement four days after therapy initiation.
2021-10-16	1	Mixed breed	10	negative	0	0	0	0	1	0	The dog was presented with a history of dullness, depression, inappetance and occasional vomiting from the past two days. Pyometra was diagnosed by ultrasound. Mild anemia, moderate neutrophilia, severe toxic changes in cytoplasm of neutrophils, 35% of band neutrophils, reactive monocytes and reactive lymphocytes were observed on blood smear. Ovariohysterectomy was performed six days after initia…
2021-10-19	1	Mixed breed	10	negative	0	0	0	0	1	1	The dog was presented with history of dullness, depression and inappetence from the past few days. Hyperthermia (40.1℃) was observed. Mild neutrophilia, severe toxic changes in cytoplasm of neutrophils, 12% of band neutrophils, moderate number of reactive monocytes, eosinopenia and moderate thrombocytopenia were observed on blood smear. Three days after initial appointment occasional vomiting was…
2021-10-22	1	Yorkshire terrier	10	261 NTU/ml	2	0	0	0	0	2	The dog was presented with a history of coughing, inappetence, dullness, depression and lethargy from the past month. The dog was treated specifically for heart failure for more than two years. Clinical examination of the dog revealed hyperthermia (39.7℃), short breath and heart murmur. Moderate parodontosis was evident. Mild anemia, moderate leukocytosis, severe toxic changes in cytoplasm of neu…
2020-06-16	2	Beagle	11	negative	0	0	0	1	0	0	The dog was presented with a history of depression, inappetance, reluctance to walk and difficulties standing up from the past few days. Mild anemia was observed on blood smear. CRP was 159 mg/L. The dog showed improvement four days after therapy initiation.
2020-10-27	2	Labrador retriever	11	negative	2	0	0	1	1	2	The dog was presented with a history of depression, dullness and occasional vomiting from the past few days. Two weeks after initial appointment the dog was apathetic and demonstrated excessivve panting. Cranial part of the abdomen was sensitive and painful. Candida spp. invasion was suspected after gastroscopy. Hyperthermia (39.9℃) was observed the following day. The dog was hyperactive and exci…
2020-10-06	2	Mixed breed	11	344 NTU/ml	0	1	1	0	0	2	The dog was presented with a history of depression, dullness and inappetence for three days. Hyperthermia (40℃) and hematuria were observed. Babesia spp. in erythrocytes, moderate toxic changes in cytoplasm of neutrophils, moderately reactive monocytes and severe thrombocytopenia were observed on blood smear. The dog showed improvement two days after therapy initiation. Macrocytic erythrocytes, 3…
2020-06-02	2	Yorkshire terrier	12	negative	0	0	0	1	1	0	The dog was presented with a history of occasional vomiting and diarrhea with blood from the past few days. On the second day, the dog showed lack of coordination and reduction of pupillary light reflex. On the third day, menace reflex was reduced and pupils were dilated. Vocalizing without obvious reason was observed on the fourth day. Mild anemia, mild neutrophilia, mild toxic changes in cytopl…
2020-11-25	2	French bulldog	12	negative	1	0	0	1	0	0	The dog was presented with a history of seizures (two times within 20 minutes, each lasting about 2 minutes). While at the clinic, the dog experienced a prolonged episode of seizures and was sedated. Seizures did not occured after recovery from sedation, although the vision of the dog was impaired. On the second day, no episodes of seizures or signs of vision impairement were noticed. Repetitive …
2020-11-19	1	Golden retriever	12	negative	1	0	0	1	0	1	The owners found the dog nonresponsive and presented the dog to the clinic. At the clinic, the dog was nonambulatory and hyperthermic (39.4℃). Facial reflexes, pupil light reflexes and deep pain sensation were impaired. Mild neutrophilia, moderate toxic changes in cytoplasm of neutrophils and moderate number of basophils were onserved on blood smear. On the following day, the state of dog was poo…
2020-10-19	1	Siberian husky	13	492 NTU/ml	1	0	0	1	0	0	The dog was presented with a history of being found by the owners lying on his side. Mild reticulocytosis, moderately reactive lymphocytes, reactive monocytes and mild eosinophilia were observed on blood smear. CSF was free of cells or bacteria, SG was 1.005. The following day prognosis of the dog was poor, the dog was laying on the side, drank water, but had no appetite. The dog was euthanized.
2020-10-11	2	Mixed breed	13	101 NTU/ml	0	0	0	0	1	1	The dog was presented with a history of depression, somnolence, inappetence and occasional vomiting from the past three days. Hyperthermia (39.5℃) was observed. Moderate neutrophilia, mild toxic changes in cytoplasm of neutrophils, 10% of band neutrophils, severe monocytosis and mild thrombocytopenia were observed on blood smear. CRP was 54,4 mg/L. The dog showed improvement six days after therap…
2021-09-25	1	Yorkshire terrier	13	217 NTU/ml	0	0	0	0	1	0	The dog was presented with a history of depression, dullness, inappetance and occasional vomiting from the past few days. Hypothermia (36℃) and heart murmurs were observed. Moderate parodontosis was observed. The dog showed improvement three days after therapy initiation.
2021-10-23	1	Chihuahua	13	negative	2	0	0	0	0	0	The dog was presented with a history of increased respiratory rate. Pulmonary edema was diagnosed. Regenerating anemia, mild toxic changes in cytoplasm of neutrophils, mildly reactive lymphocytes, mild thrombocytosis and agregates of platelets were observed on blood smear. The dog showed improvement two days after therapy initiation. However, one week after initial appointment, the dog was euthan…
2020-05-29	1	Miniature schnauzer	15	negative	1	0	0	1	0	0	The dog was presented with a history of epizode of seizures. Uncontrolled urination and disorientation were observed. Moderate reticulocytosis, Jolly bodies in erythrocytes, monocytosis, mildly reactive monocytes and aggregates of platelets were observed on blood smear. On the following day, the dog showed no vomiting or seizures, although lack of coordination was observed. Anemic mucous membrane…
2020-05-26	1	Poodle	15	negative	0	0	0	1	0	0	The dog was presented with a history of vaginal discharge, lack of coordination and painful back from the past three days. Antimicrobial drugs were administered at another clinic. Mild regenerating anemia, mild neutrophilia, mild toxic changes in cytoplasm of neutrophils and mild monocytosis were observed on blood smear. The dog showed improvement three days after therapy initiation.
2021-10-06	2	Mixed breed	15	negative	0	0	0	1	0	0	The dog was presented with a history of neoplastic mass lesion at the base of the tongue. The mass lesion was surgically removed (carcinoma was supected after cytology). The following day after surgery the dog was weak, hypothermic (36.5℃) and meleana was observed. Regenerating anemia, mild toxic changes in cytoplasm of neutrophils, 6% of band neutrophils and reactive monocytes were observed on b…
2021-09-25	1	Mixed breed	0.2	negative	0	0	0	0	0	0	The dog was presented with a history of vomiting. The owners got the dog few days ago, administered antihelmintic drug at home, after which the dog started to vomit. The dog was presented to the clinic nonambulatory. Hypothermia (37℃) and hypotension were observed. Moderate juvenile anemia with mild regeneration, severe leucopenia, severe toxic changes in cytoplasm of neutrophils were observed on…
2020-10-09*	2	German shepherd	0.4	negative	0	1	1	1	0	2	The dog was presented with a history of babesios infection two weeks prior. The dog was nonambulatory, facial reflexes and vision were impaired, seizures were observed (10 times a day for about 30 seconds). Bradicardy, tachipnea, lymphadenopathy of submandibular and popliteal lymph nodes were observed. Moderate reticulocytosis, mild anemia, severe toxic changes in cytoplasm of neutrophils, modera…
2020-05-30	1	Fox terrier	0.4	negative	0	0	0	0	1	0	The dog was presented with a history of depression, dullness, inappetance, diarrhea and occasional vomiting from the past two days. Mild anemia and mild neutrophilia were observed on blood smear. The dog showed improvement three days after therapy initiation.
2020-10-31	1	Akita	0.5	negative	2	0	0	1	1	2	The dog was presented with a history of a trauma after bumping his side when climbing stairs. The state of dog rapidly worsened. The dog showed diarrhea, vomiting, stiff walk, hyperthermia (39.5℃) and hyperventilation. Regardless of intensive care and treatment dog died because of hydrothorax.
2020-10-02	2	Siberian husky	0.5	negative	0	1	1	0	0	2	The dog was presented with a history of depression and dullness from the past few days. The owners found an attached tick few days prior. Hyperthermia (39.8℃) was observed. Babesia spp. in erythrocytes, moderate neutropenia, toxic changes in cytoplasm of neutrophils and moderate thrombocytopenia were observed on blood smear. The dog showed improvement two days after therapy initiation.
2020-11-05*	1	German shepherd	0.9	negative	0	1	1	0	0	2	The dog was presented with a history of depression, dullness and inappetance from the past few days. Attached tick was found on the body of the dog. Hyperthermia (40.7℃) was observed. Babesia spp. in erythrocytes, mild anemia, mild toxic changes in cytoplasm of neutrophils, mild monocytosis, moderatly reactive monocytes and moderate thrombocytopenia were observed on blood smear. The dog showed im…
2020-05-30	1	Mixed breed	0.9	negative	0	1	0	0	0	0	The dog was presented with a history of depression and inappetence from the past few days. Few attached ticks were found on the body of the dog about two weeks prior. Mild anemia with mild regeneration, highly reactive monocytes, moderately reactive lymphocytes and macrocytic platelets were observed on blood smear. On the third day, the dog was sleeping more than usual and intake of food was redu…
* Virus was isolated in cell cultures.
Note: Morphological blood analysis results were obtained by automated IDEXX Hematology Analyzer and blood smear
